# Supplementary material for: Interval breast cancer is associated with other types of tumors
Source: Nat Commun. 2019 Oct 22;10:4648. doi: 10.1038/s41467-019-12652-1 (PMC6805891; doi:10.1038/s41467-019-12652-1)
Supplement: Supplementary file 3 — Supplementary Data 1 [file 41467_2019_12652_MOESM3_ESM.xlsx]

## Sheet: Sheet1
Supplementary Data 1. Variants used for the computation of different genetic risk scores.
CHR	POS	SNP	EA	EAF	beta	TRAIT	SCORE
1	17722363	rs7538876	A	0.356	0.231112	basal cell carcinoma	Skin cancer
1	17744536	rs57142672	G	0.34	0.122218	basal cell carcinoma	Skin cancer
1	150860471	rs7412746	T	0.55	0.139762	melanoma	Skin cancer
1	228979737	rs61824911	G	0.28	0.10436	basal cell carcinoma	Skin cancer
1	228997835	rs801114	G	0.33	0.225807	basal cell carcinoma	Skin cancer
2	16462145	rs57244888	T	0.898	0.277632	basal cell carcinoma	Skin cancer
2	35336564	rs192481803	T	0.01	0.641854	cutaneous squamous cell carcinoma	Skin cancer
2	38276549	rs6750047	A	0.43	0.0936565	cutaneous melanoma	Skin cancer
3	188092546	rs191177147	T	0.39	0.10436	basal cell carcinoma	Skin cancer
5	17454083	rs187843643	T	0.01	0.672944	melanoma	Skin cancer
5	33946571	rs35407	G	0.97	0.581889	melanoma	Skin cancer
6	396321	rs12203592	T	0.17	0.440403	basal cell carcinoma	Skin cancer
6	421281	rs62389423	A	0.14	0.215111	melanoma	Skin cancer
6	475489	rs12210050	T	0.17	0.219136	basal cell carcinoma	Skin cancer
6	21163919	rs6914598	C	0.32	0.0976578	cutaneous melanoma	Skin cancer
6	22056923	rs2294214	C	0.32	0.0676586	basal cell carcinoma	Skin cancer
6	31324615	rs1050529	C	0.75	0.10436	basal cell carcinoma	Skin cancer
6	31824912	rs9267650	T	0.05	0.157004	basal cell carcinoma	Skin cancer
6	32684935	rs9275642	C	0.79	0.116534	basal cell carcinoma	Skin cancer
6	167394634	rs4710154	T	0.32	0.076961	basal cell carcinoma	Skin cancer
7	16984280	rs1636744	T	0.4	0.0931574	cutaneous melanoma	Skin cancer
7	17134708	rs117132860	A	0.02	0.392042	cutaneous squamous cell carcinoma	Skin cancer
7	47442633	rs7776701	C	0.52	0.0582689	basal cell carcinoma	Skin cancer
8	77474545	rs10093547	G	0.94	0.198851	basal cell carcinoma	Skin cancer
8	77478539	rs28727938	C	0.938	0.357674	basal cell carcinoma	Skin cancer
8	81389791	rs11993814	C	0.74	0.0861777	basal cell carcinoma	Skin cancer
8	101005020	rs141115006	C	0.83	0.131028	basal cell carcinoma	Skin cancer
8	101024505	rs7006527	A	0.858	0.267148	basal cell carcinoma	Skin cancer
9	16884586	rs10810657	A	0.59	0.105361	basal cell carcinoma	Skin cancer
9	109060830	rs10739221	T	0.24	0.121109	cutaneous melanoma	Skin cancer
9	139356987	rs57994353	C	0.3	0.113329	cutaneous squamous cell carcinoma	Skin cancer
10	105668843	rs2995264	G	0.088	0.158503	cutaneous melanoma	Skin cancer
10	105680632	rs7907606	G	0.17	0.0953102	basal cell carcinoma	Skin cancer
11	89011046	rs1393350	A	0.28	0.225807	melanoma	Skin cancer
11	89017961	rs1126809	A	0.28	0.145542	basal cell carcinoma	Skin cancer
11	115890279	rs74899442	C	0.01	0.756122	cutaneous squamous cell carcinoma	Skin cancer
12	52913668	rs11170164	T	0.087	0.215111	basal cell carcinoma	Skin cancer
13	100041738	rs7335046	G	0.12	0.231112	basal cell carcinoma	Skin cancer
15	28230318	rs1800407	T	0.07	0.182322	cutaneous squamous cell carcinoma	Skin cancer
15	28335820	rs4778138	G	0.16	0.172179	cutaneous melanoma	Skin cancer
15	28410491	rs12916300	T	0.71	0.133815	basal cell carcinoma	Skin cancer
16	89755903	rs258322	A	0.11	0.495915	melanoma	Skin cancer
16	89986117	rs1805007	T	0.07	0.390351	melanoma	Skin cancer
16	90066936	rs4785763	A	0.32	0.29267	melanoma	Skin cancer
17	7571752	rs78378222	G	0.018	0.812199	basal cell carcinoma	Skin cancer
19	4837487	rs10425559	G	0.6	0.076961	basal cell carcinoma	Skin cancer
20	2220310	rs59586681	T	0.61	0.14842	basal cell carcinoma	Skin cancer
20	2281970	rs214782	G	0.171	0.250759	basal cell carcinoma	Skin cancer
20	2283457	rs214785	C	0.18	0.173953	basal cell carcinoma	Skin cancer
20	32665748	rs6059655	A	0.07	0.264285	melanoma	Skin cancer
20	33171772	rs910873	T	0.09	0.559616	melanoma	Skin cancer
20	33576989	rs1885120	C	0.07	0.438255	melanoma	Skin cancer
21	42746081	rs45430	T	0.66	0.123807	melanoma	Skin cancer
21	43089017	rs2776353	A	0.67	0.0953102	basal cell carcinoma	Skin cancer
1	38096421	rs58722170	C	0.221	0.0953102	ovarian carcinoma	Ovarian cancer
2	113972945	rs752590	G	0.210808	0.276445	ovarian mucinous adenocarcinoma	Ovarian cancer
2	177037311	rs711830	A	0.319016	0.163435	ovarian mucinous adenocarcinoma	Ovarian cancer
2	177042633	rs2072590	A	0.68	0.126633	Malignant epithelial tumor of ovary	Ovarian cancer
2	177043226	rs6755777	T	0.319447	0.140658	ovarian mucinous adenocarcinoma	Ovarian cancer
3	138849111	rs112071820	GCCAG	0.283067	0.251144	ovarian mucinous adenocarcinoma	Ovarian cancer
3	156406997	rs7651446	A	0.05	0.431782	Malignant epithelial tumor of ovary	Ovarian cancer
3	156435640	rs62274041	G	0.0481682	0.444486	ovarian serous carcinoma	Ovarian cancer
3	190525516	rs9870207	A	0.691354	0.176417	ovarian serous carcinoma	Ovarian cancer
4	165908721	rs4691139	G	0.48	0.182322	ovarian carcinoma	Ovarian cancer
4	167187046	rs13113999	T	0.515696	0.202967	ovarian serous carcinoma	Ovarian cancer
5	66121090	rs555025179	GACAC	0.531475	0.165514	ovarian endometrioid carcinoma	Ovarian cancer
8	77320354	rs150293538	T	0.978442	0.783022	ovarian serous carcinoma	Ovarian cancer
8	82653644	rs11782652	A	0.07	0.194744	ovarian carcinoma	Ovarian cancer
9	16915021	rs3814113	G	0.32	0.227267	Malignant epithelial tumor of ovary	Ovarian cancer
9	16915874	rs10962692	G	0.799624	0.299834	ovarian carcinoma	Ovarian cancer
9	104943226	rs320203	A	0.850197	0.25125	ovarian mucinous adenocarcinoma	Ovarian cancer
10	105694301	rs7902587	T	0.0975691	0.301221	ovarian serous carcinoma	Ovarian cancer
12	121403724	rs7953249	G	0.417632	0.0801534	ovarian carcinoma	Ovarian cancer
17	36093022	rs7405776	G	0.41189	0.0940118	ovarian carcinoma	Ovarian cancer
17	36099840	rs11651755	T	0.513535	0.124609	ovarian clear cell adenocarcinoma	Ovarian cancer
17	43516402	rs17631303	G	0.19	0.239017	ovarian carcinoma	Ovarian cancer
17	43567337	rs1879586	G	0.181254	0.139937	ovarian carcinoma	Ovarian cancer
17	44788310	rs183211	A	0.24	0.165514	Malignant epithelial tumor of ovary	Ovarian cancer
17	46411500	rs9303542	G	0.27	0.125163	Malignant epithelial tumor of ovary	Ovarian cancer
17	46500673	rs7207826	C	0.267801	0.121974	ovarian carcinoma	Ovarian cancer
17	59880646	rs34289250	C	0.0089	2.07317	ovarian carcinoma	Ovarian cancer
18	21405553	rs8098244	A	0.275361	0.174152	ovarian serous carcinoma	Ovarian cancer
19	39732752	rs688187	A	0.312892	0.366231	ovarian mucinous adenocarcinoma	Ovarian cancer
1	77967507	rs71658797	A	0.103378	0.148772	lung carcinoma	Lung cancer
1	78450517	rs34517439	A	0.105355	0.14009	lung carcinoma	Lung cancer
1	78623626	rs17391694	T	0.117931	0.106292	lung carcinoma	Lung cancer
3	189357199	rs13080835	G	0.506639	0.110739	lung adenocarcinoma	Lung cancer
3	189357602	rs13314271	T	0.49	0.122218	lung adenocarcinoma	Lung cancer
6	25684606	rs13191296	T	0.0666984	0.237796	squamous cell lung carcinoma	Lung cancer
6	27759115	rs35037868	C	0.0766575	0.136508	lung carcinoma	Lung cancer
6	27868792	rs13199649	T	0.0770723	0.135673	lung carcinoma	Lung cancer
6	27884012	rs13218875	T	0.0812661	0.214195	squamous cell lung carcinoma	Lung cancer
6	28011516	rs149949	C	0.102171	0.187081	squamous cell lung carcinoma	Lung cancer
6	28074901	rs35952432	T	0.0854454	0.137772	lung carcinoma	Lung cancer
6	28250179	rs34878803	C	0.0772102	0.22384	squamous cell lung carcinoma	Lung cancer
6	28281894	rs34661125	A	0.0787784	0.148175	lung carcinoma	Lung cancer
6	28358009	rs13213986	A	0.0766488	0.222454	squamous cell lung carcinoma	Lung cancer
6	28394680	rs13201681	T	0.0780847	0.145969	lung carcinoma	Lung cancer
6	28482917	rs114242735	C	0.0769627	0.216346	squamous cell lung carcinoma	Lung cancer
6	28776117	rs4324798	A	0.09	0.14842	lung adenocarcinoma	Lung cancer
6	28796071	rs116461399	C	0.0958791	0.183144	lung carcinoma	Lung cancer
6	28934352	rs148696809	C	0.0866049	0.184333	lung carcinoma	Lung cancer
6	29133642	rs141600123	T	0.0981849	0.218662	squamous cell lung carcinoma	Lung cancer
6	29148394	rs116826541	G	0.089874	0.14463	lung carcinoma	Lung cancer
6	29254982	rs139244745	G	0.0948554	0.188178	lung carcinoma	Lung cancer
6	29607101	rs115870917	C	0.0883926	0.180649	lung carcinoma	Lung cancer
6	29752808	rs147680653	G	0.0831028	0.23957	lung carcinoma	Lung cancer
6	29781049	rs116506680	T	0.470294	0.0951996	lung adenocarcinoma	Lung cancer
6	29897860	rs147097402	A	0.144325	0.226687	squamous cell lung carcinoma	Lung cancer
6	30032522	rs116480994	C	0.0957417	0.2051	lung carcinoma	Lung cancer
6	30161536	rs116418332	A	0.0969731	0.200601	lung carcinoma	Lung cancer
6	30351348	rs116310021	C	0.0980593	0.240055	squamous cell lung carcinoma	Lung cancer
6	30357294	rs114601353	T	0.0988258	0.171079	lung carcinoma	Lung cancer
6	30507920	rs142618987	G	0.109041	0.198264	lung carcinoma	Lung cancer
6	30652781	rs116295105	T	0.105472	0.165758	lung carcinoma	Lung cancer
6	30864279	rs116551911	T	0.111976	0.16465	lung carcinoma	Lung cancer
6	30882415	rs114274879	T	0.11149	0.24414	squamous cell lung carcinoma	Lung cancer
6	30977680	rs115666025	A	0.10887	0.156491	lung carcinoma	Lung cancer
6	30985828	rs116725014	A	0.107361	0.24174	squamous cell lung carcinoma	Lung cancer
6	31081434	rs3094222	G	0.108346	0.152111	lung carcinoma	Lung cancer
6	31175946	rs115390513	C	0.105346	0.232689	squamous cell lung carcinoma	Lung cancer
6	31196554	rs116718137	C	0.108904	0.154069	lung carcinoma	Lung cancer
6	31319226	rs116427960	T	0.155572	0.226308	small cell lung carcinoma	Lung cancer
6	31434111	rs116822326	G	0.16117	0.182403	lung carcinoma	Lung cancer
6	31620520	rs3117582	C	NR	0.209721	lung carcinoma	Lung cancer
6	31624864	rs139789464	G	0.099057	0.217542	lung carcinoma	Lung cancer
6	31725285	rs3131378	G	0.0988966	0.166364	lung carcinoma	Lung cancer
6	31818108	rs139285835	T	0.0943133	0.273137	squamous cell lung carcinoma	Lung cancer
6	31840477	rs501942	T	0.0986421	0.16986	lung carcinoma	Lung cancer
6	32035694	rs144433536	T	0.0981555	0.213226	lung carcinoma	Lung cancer
6	32198981	rs114665747	T	0.0987246	0.24296	squamous cell lung carcinoma	Lung cancer
6	32252132	rs147151648	G	0.0927654	0.169967	lung carcinoma	Lung cancer
6	32340871	rs114937304	T	0.102138	0.24802	squamous cell lung carcinoma	Lung cancer
6	32381280	rs115613607	C	0.103559	0.164565	lung carcinoma	Lung cancer
6	32605884	rs74942078	T	0.114395	0.199114	lung carcinoma	Lung cancer
6	32756653	rs148861668	T	0.0917095	0.200905	squamous cell lung carcinoma	Lung cancer
6	32776921	rs114828403	C	0.0879338	0.137951	lung carcinoma	Lung cancer
6	167376466	rs6920364	C	0.456227	0.0677095	lung carcinoma	Lung cancer
8	27344719	rs11780471	G	0.940381	0.141138	lung carcinoma	Lung cancer
8	32410110	rs4236709	G	0.2178	0.12431	lung adenocarcinoma	Lung cancer
10	105687632	rs11591710	C	0.136759	0.150558	lung adenocarcinoma	Lung cancer
11	118125625	rs1056562	T	0.473099	0.102139	lung adenocarcinoma	Lung cancer
11	118126576	rs1629083	C	0.497561	0.0670168	lung carcinoma	Lung cancer
12	998819	rs7953330	G	0.687906	0.116865	lung carcinoma	Lung cancer
15	47577451	rs66759488	A	0.361826	0.0679103	lung carcinoma	Lung cancer
15	49376624	rs77468143	T	0.746124	0.119516	lung carcinoma	Lung cancer
15	49479026	rs7169304	G	0.72238	0.126314	lung adenocarcinoma	Lung cancer
15	49606298	rs11632038	A	0.794887	0.125224	lung adenocarcinoma	Lung cancer
15	49741071	rs17400427	T	0.743917	0.116585	lung adenocarcinoma	Lung cancer
15	49960134	rs28516445	A	0.735247	0.108414	lung adenocarcinoma	Lung cancer
15	78806023	rs8034191	G	NR	0.275736	lung carcinoma	Lung cancer
15	78857939	rs55853698	G	0.359916	0.287939	small cell lung carcinoma	Lung cancer
15	78857986	rs55781567	G	0.366674	0.252227	lung carcinoma	Lung cancer
15	78894339	rs1051730	A	NR	0.285179	lung carcinoma	Lung cancer
15	78911181	rs8040868	C	0.413519	0.254984	squamous cell lung carcinoma	Lung cancer
15	78966655	rs11639372	T	0.408811	0.176287	lung carcinoma	Lung cancer
15	79019610	rs3813565	T	0.397141	0.188203	squamous cell lung carcinoma	Lung cancer
15	79071406	rs2004038	A	0.418658	0.137518	lung adenocarcinoma	Lung cancer
15	79074518	rs4886591	A	0.437092	0.154735	lung carcinoma	Lung cancer
15	79185180	rs28408315	G	0.723971	0.100546	lung carcinoma	Lung cancer
19	41353107	rs56113850	C	0.559578	0.12728	lung carcinoma	Lung cancer
1	222164948	rs6687758	G	0.24	0.113329	colorectal cancer	Colorectal cancer
2	192587204	rs11903757	C	0.16	0.14842	colorectal cancer	Colorectal cancer
2	219154781	rs992157	A	NR	0.113329	colorectal cancer	Colorectal cancer
3	40924962	rs3536032	A	0.16	0.131028	colorectal cancer	Colorectal cancer
3	66442435	rs812481	G	0.58	0.0861777	colorectal cancer	Colorectal cancer
4	163333405	rs35509282	A	NR	0.425268	colorectal cancer	Colorectal cancer
5	134499092	rs647161	A	0.667	0.133948	colorectal cancer	Colorectal cancer
8	117848307	rs76316943	A	0.01	0.457425	colorectal cancer	Colorectal cancer
10	101345366	rs1035209	T	0.195	0.113329	colorectal cancer	Colorectal cancer
10	101351704	rs11190164	G	0.29	0.0861777	colorectal cancer	Colorectal cancer
11	61552680	rs174537	G	0.59	0.14842	colorectal cancer	Colorectal cancer
11	74345550	rs3824999	C	0.47	0.108854	colorectal cancer	Colorectal cancer
11	111171709	rs3802842	C	0.43	0.110465	colorectal cancer	Colorectal cancer
11	111172911	rs6589219	G	NR	0.113329	colorectal cancer	Colorectal cancer
12	4368352	rs10774214	T	0.379	0.125163	colorectal cancer	Colorectal cancer
12	6385727	rs10849432	T	0.82	0.131028	colorectal cancer	Colorectal cancer
12	12009741	rs2238126	G	0.477	0.157004	colorectal cancer	Colorectal cancer
12	50573433	rs34245511	C	0.346	0.134531	colorectal cancer	Colorectal cancer
12	51045449	rs4768903	A	0.61	0.0953102	colorectal cancer	Colorectal cancer
12	111884608	rs3184504	C	0.53	0.0892311	colorectal cancer	Colorectal cancer
12	117747590	rs73208120	G	0.11	0.14842	colorectal cancer	Colorectal cancer
14	54410919	rs4444235	C	0.46	0.0939258	colorectal cancer	Colorectal cancer
15	32994756	rs4779584	T	0.81	0.139762	colorectal cancer	Colorectal cancer
15	33010412	rs2293582	A	0.21	0.19062	colorectal cancer	Colorectal cancer
15	33012502	rs73376930	G	0.207	0.219938	colorectal cancer	Colorectal cancer
16	68820946	rs9929218	G	0.29	0.0953102	colorectal cancer	Colorectal cancer
17	800593	rs12603526	C	0.3	0.0953102	colorectal cancer	Colorectal cancer
18	46450976	rs7229639	A	0.16	0.182322	colorectal cancer	Colorectal cancer
18	46453463	rs4939827	T	0.52	0.141933	colorectal cancer	Colorectal cancer
18	46454048	rs7226855	A	0.55	0.223144	colorectal cancer	Colorectal cancer
19	33532300	rs10411210	C	0.9	0.139762	colorectal cancer	Colorectal cancer
19	41860296	rs1800469	G	0.48	0.0861777	colorectal cancer	Colorectal cancer
20	7812350	rs2423279	C	0.252	0.108854	colorectal cancer	Colorectal cancer
20	47340117	rs6066825	A	0.64	0.0861777	colorectal cancer	Colorectal cancer
20	60969451	rs2427308	C	0.78	0.192684	colorectal cancer	Colorectal cancer
5	66121090	rs555025179	GACAC	0.531475	0.165514	ovarian endometrioid carcinoma	Endometrial cancer
6	126016580	rs13328298	G	0.58	0.131028	endometrial carcinoma	Endometrial cancer
15	40322124	rs937213	C	0.42	0.105361	endometrial carcinoma	Endometrial cancer
15	51537806	rs2414098	C	0.62	0.161268	endometrial carcinoma	Endometrial cancer
17	36103565	rs11263763	A	0.54	0.187862	endometrial carcinoma	Endometrial cancer
3	169492101	rs10936599	C	0.76	0.195772	bladder carcinoma	Bladder cancer
3	189645933	rs710521	A	0.73	0.14842	bladder carcinoma	Bladder cancer
4	1734239	rs798766	T	0.19	0.198851	bladder carcinoma	Bladder cancer
8	18272881	rs1495741	A	0.8	0.135405	bladder carcinoma	Bladder cancer
8	143761931	rs2294008	T	0.46	0.131028	bladder carcinoma	Bladder cancer
12	38439203	rs2294008	T	0.46	0.122218	bladder carcinoma	Bladder cancer
15	74912328	rs11543198	G	0.78	0.34359	bladder carcinoma	Bladder cancer
18	43309911	rs17674580	T	0.33	0.157004	bladder carcinoma	Bladder cancer
19	30296853	rs8102137	C	0.33	0.122218	bladder carcinoma	Bladder cancer
20	10961935	rs62185668	A	0.236	0.173953	bladder carcinoma	Bladder cancer
22	39332623	rs1014971	T	0.62	0.1441	bladder carcinoma	Bladder cancer
1	233412561	rs12129938	A	0.795	0.277632	thyroid carcinoma	Thyroid cancer
3	169518455	rs6793295	T	0.759	0.207014	thyroid carcinoma	Thyroid cancer
8	32432796	rs2466076	G	0.484	0.277632	thyroid carcinoma	Thyroid cancer
9	100537802	rs1588635	A	0.396	0.524729	thyroid carcinoma	Thyroid cancer
9	100556109	rs965513	A	0.34	0.53503	thyroid carcinoma	Thyroid cancer
9	100628268	rs10122541	G	0.33	0.431782	thyroid carcinoma	Thyroid cancer
9	100658318	rs7037324	A	0.34	0.431782	thyroid carcinoma	Thyroid cancer
10	105694301	rs7902587	T	0.109	0.301221	thyroid carcinoma	Thyroid cancer
14	36532576	rs368187	G	0.581	0.329304	thyroid carcinoma	Thyroid cancer
15	67455630	rs56062135	T	0.253	0.215111	thyroid carcinoma	Thyroid cancer
15	67457485	rs2289261	C	0.683	0.207014	thyroid carcinoma	Thyroid cancer
1	65229299	rs12752552	T	0.87	0.182322	central nervous system cancer, glioma	CNS cancer
1	204508147	rs4252707	A	0.22	0.173953	central nervous system cancer, glioma	CNS cancer
1	243851947	rs12076373	G	0.837	0.207014	central nervous system cancer, glioma	CNS cancer
2	209051586	rs7572263	A	0.756	0.182322	central nervous system cancer, glioma	CNS cancer
3	66502981	rs11706832	C	0.456	0.139762	central nervous system cancer, glioma	CNS cancer
3	169579971	rs1920116	G	0.72	0.262364	central nervous system cancer	CNS cancer
7	54916280	rs75061358	G	NR	0.383901	central nervous system cancer	CNS cancer
7	55134872	rs723527	A	0.573	0.223144	central nervous system cancer, glioblastoma multiforme	CNS cancer
7	55148075	rs59060240	T	NR	0.296581	central nervous system cancer	CNS cancer
8	130491752	rs891835	G	0.79	0.215111	central nervous system cancer	CNS cancer
8	130645692	rs55705857	G	NR	1.02694	central nervous system cancer	CNS cancer
8	130685457	rs4295627	G	0.83	0.322083	central nervous system cancer	CNS cancer
10	105661315	rs11598018	C	0.462	0.131028	central nervous system cancer, glioma	CNS cancer
11	82397014	rs11233250	C	0.868	0.215111	central nervous system cancer, glioblastoma multiforme	CNS cancer
11	95747337	rs7107785	T	0.479	0.14842	central nervous system cancer, glioma	CNS cancer
11	114030799	rs648044	T	0.38	0.198851	central nervous system cancer	CNS cancer
11	118477367	rs498872	T	0.69	0.182322	central nervous system cancer	CNS cancer
11	118480115	rs12803321	G	NR	0.289425	central nervous system cancer	CNS cancer
12	76242675	rs12230172	G	0.54	0.210721	central nervous system cancer	CNS cancer
12	76263551	rs1275600	T	0.595	0.14842	central nervous system cancer, glioma	CNS cancer
12	106812902	rs3851634	T	0.7	0.210721	glioblastoma multiforme	CNS cancer
12	133376540	rs111696067	A	0.59	0.174353	central nervous system cancer	CNS cancer
14	33250081	rs10131032	G	0.916	0.285179	central nervous system cancer, glioma	CNS cancer
15	76538459	rs77633900	C	0.086	0.300105	central nervous system cancer, glioma	CNS cancer
15	76578762	rs1801591	A	0.09	0.307485	central nervous system cancer	CNS cancer
16	123896	rs2562152	T	0.85	0.19062	central nervous system cancer, glioblastoma multiforme	CNS cancer
16	1004554	rs3751667	T	0.208	0.14842	central nervous system cancer, glioma	CNS cancer
16	50128872	rs10852606	C	0.713	0.14842	central nervous system cancer, glioma	CNS cancer
17	7417640	rs8753	T	NR	1.12817	central nervous system cancer	CNS cancer
17	7571752	rs78378222	G	0.013	0.812199	central nervous system cancer, glioma	CNS cancer
17	7578671	rs35850753	T	NR	0.884676	central nervous system cancer	CNS cancer
20	62309839	rs6010620	G	0.23	0.340749	central nervous system cancer	CNS cancer
20	62312299	rs2297440	C	0.796	0.297632	central nervous system cancer, glioma	CNS cancer
20	62318220	rs4809324	C	0.1	0.470004	central nervous system cancer	CNS cancer
20	62320968	rs6062302	C	NR	0.356675	glioblastoma multiforme	CNS cancer
20	62323006	rs2236507	C	NR	0.235722	central nervous system cancer	CNS cancer
1	894573	rs13303010	G	0.11	0.231112	pancreatic carcinoma	Pancreatic cancer
1	199985368	rs2816938	A	0.216	0.18648	pancreatic carcinoma	Pancreatic cancer
1	200007432	rs3790844	T	0.76	0.236876	pancreatic carcinoma	Pancreatic cancer
2	67593803	rs962856	C	0.379	0.113329	pancreatic carcinoma	Pancreatic cancer
2	67639769	rs1486134	G	0.275	0.126633	pancreatic carcinoma	Pancreatic cancer
3	189508471	rs9854771	G	0.638	0.110963	pancreatic carcinoma	Pancreatic cancer
7	40866663	rs17688601	C	0.737	0.127833	pancreatic carcinoma	Pancreatic cancer
13	28476978	rs9554197	T	0.399	0.131028	pancreatic carcinoma	Pancreatic cancer
13	28493997	rs9581943	A	0.406	0.139762	pancreatic carcinoma	Pancreatic cancer
16	75263661	rs7190458	A	0.039	0.34359	pancreatic carcinoma	Pancreatic cancer
17	36078510	rs4795218	G	0.77	0.127833	pancreatic carcinoma	Pancreatic cancer
17	70400166	rs11655237	T	0.11	0.231112	pancreatic carcinoma	Pancreatic cancer
17	70401476	rs7214041	T	0.11	0.223144	pancreatic carcinoma	Pancreatic cancer
18	56878274	rs1517037	C	0.82	0.14842	pancreatic carcinoma	Pancreatic cancer
1	50907438	rs4381241	C	0.44	0.10436	renal cell carcinoma	Renal cancer
10	105682296	rs11813268	T	0.16	0.113329	renal cell carcinoma	Renal cancer
11	83620787	rs790356	G	0.5	0.24686	Nephroblastoma	Renal cancer
11	108143456	rs1800057	G	0.02	0.322083	renal cell carcinoma	Renal cancer
11	108357137	rs74911261	A	0.02	0.34359	renal cell carcinoma	Renal cancer
14	73279420	rs4903064	C	0.23	0.19062	renal cell carcinoma	Renal cancer
2	15729820	rs3755132	G	0.14	0.371564	Nephroblastoma	Renal cancer
2	15782471	rs807624	A	0.35	0.285179	Nephroblastoma	Renal cancer
2	46552601	rs4953345	A	NR	0.223144	renal cell carcinoma	Renal cancer
22	31013296	rs2283873	A	0.02	0.71784	Nephroblastoma	Renal cancer
3	40533243	rs67311347	G	0.69	0.10436	renal cell carcinoma	Renal cancer
3	169536637	rs10936602	T	0.73	0.10436	renal cell carcinoma	Renal cancer
5	91893792	rs1027643	T	0.05	0.357674	Nephroblastoma	Renal cancer
8	22876739	rs2241261	T	0.51	0.0953102	renal cell carcinoma	Renal cancer
X	17698397	rs5955543	G	0.01	0.970779	Nephroblastoma	Renal cancer
3	71532113	rs6805189	C	0.48	-0.0304592	breast cancer	breast cancer
10	95292187	rs140936696	CAA	0.18	0.0392207	breast cancer	breast cancer
16	56420987	rs2432539	A	0.4	0.0295588	breast cancer	breast cancer
12	120832146	rs206966	T	0.16	0.0487902	breast cancer	breast cancer
2	111925731	rs71801447	C	0.06	0.0861777	breast cancer	breast cancer
1	42137311	rs79724016	G	0.03	-0.0725707	breast cancer	breast cancer
1	46600917	rs1707302	A	0.34	-0.040822	breast cancer	breast cancer
12	85009437	rs202049448	C	0.34	-0.0512933	breast cancer	breast cancer
2	227226952	rs12479355	G	0.21	-0.040822	breast cancer	breast cancer
14	105212261	rs10623258	CTT	0.45	0.0392207	breast cancer	breast cancer
22	46283297	rs28512361	A	0.11	0.0487902	breast cancer	breast cancer
7	21940960	rs7971	G	0.35	-0.040822	breast cancer	breast cancer
1	88156923	rs17426269	A	0.15	0.0487902	breast cancer	breast cancer
6	16399557	rs3819405	T	0.33	-0.040822	breast cancer	breast cancer
19	17401404	rs67397200	G	0.3	0.0295588	breast cancer	breast cancer
2	19320803	rs12710696	T	0.37	0.0295588	breast cancer	breast cancer
22	29621477	rs132390	C	0.04	0.0392207	breast cancer	breast cancer
5	32567732	rs2012709	T	0.48	0.0198026	breast cancer	breast cancer
19	13954571	rs2594714	A	0.23	-0.0304592	breast cancer	breast cancer
22	29121087	rs17879961	G	0.005	0.231112	breast cancer	breast cancer
5	58184061	rs10472076	C	0.38	0.0295588	breast cancer	breast cancer
1	41380440	rs4233486	C	0.36	-0.0304592	breast cancer	breast cancer
9	129396434	rs10760444	G	0.43	0.0295588	breast cancer	breast cancer
16	53855291	rs11075995	A	0.24	0.0295588	breast cancer	breast cancer
16	87085237	rs4496150	A	0.25	-0.040822	breast cancer	breast cancer
5	132407058	rs6596100	T	0.25	-0.0618754	breast cancer	breast cancer
8	102478959	rs514192	A	0.32	0.0487902	breast cancer	breast cancer
17	40836389	rs72826962	T	0.01	0.182322	breast cancer	breast cancer
7	28356889	rs17156577	C	0.11	0.0487902	breast cancer	breast cancer
5	58337481	rs1353747	G	0.09	-0.040822	breast cancer	breast cancer
1	217220574	rs11117758	A	0.21	-0.0512933	breast cancer	breast cancer
5	345109	rs116095464	C	0.05	0.0582689	breast cancer	breast cancer
5	111217786	rs6882649	G	0.34	-0.0304592	breast cancer	breast cancer
19	46183031	rs71338792	AT	0.23	0.0487902	breast cancer	breast cancer
4	84370124	4:84370124	TAA	0.47	0.0392207	breast cancer	breast cancer
17	29230520	rs146699004	G	0.27	-0.0304592	breast cancer	breast cancer
22	42038786	rs73161324	T	0.06	0.0582689	breast cancer	breast cancer
19	13158277	rs78269692	C	0.05	0.0861777	breast cancer	breast cancer
20	5948227	rs16991615	A	0.06	0.0953102	breast cancer	breast cancer
4	89243818	rs10022462	T	0.44	0.0392207	breast cancer	breast cancer
13	73957681	rs6562760	A	0.24	-0.0512933	breast cancer	breast cancer
6	81094287	rs12207986	G	0.47	-0.0304592	breast cancer	breast cancer
4	126843504	rs77528541	T	0.13	-0.0512933	breast cancer	breast cancer
6	82128386	rs17529111	C	0.22	0.0198026	breast cancer	breast cancer
3	87037543	rs13066793	G	0.09	-0.0618754	breast cancer	breast cancer
15	91512067	rs2290203	A	0.21	-0.0618754	breast cancer	breast cancer
5	49641645	rs72749841	C	0.16	-0.0725707	breast cancer	breast cancer
1	145644984	rs12405132	T	0.37	-0.0304592	breast cancer	breast cancer
2	174212894	rs1550623	G	0.15	-0.0512933	breast cancer	breast cancer
3	99723580	rs9833888	T	0.22	0.0582689	breast cancer	breast cancer
5	169591487	rs4562056	T	0.33	0.0487902	breast cancer	breast cancer
17	77781725	rs745570	A	0.5	0.0295588	breast cancer	breast cancer
2	10135681	rs113577745	G	0.1	0.076961	breast cancer	breast cancer
6	26680698	rs71557345	A	0.07	-0.0833816	breast cancer	breast cancer
6	20621238	rs2223621	T	0.38	0.0392207	breast cancer	breast cancer
20	48945911	rs6122906	G	0.18	0.0487902	breast cancer	breast cancer
3	172285237	rs58058861	A	0.21	0.0582689	breast cancer	breast cancer
1	118230221	rs7529522	C	0.23	0.0582689	breast cancer	breast cancer
10	9088113	rs67958007	T	0.12	0.0861777	breast cancer	breast cancer
7	91630620	rs6964587	T	0.39	0.0295588	breast cancer	breast cancer
8	106358620	rs12546444	T	0.1	-0.0725707	breast cancer	breast cancer
3	63967900	rs1053338	G	0.14	0.0487902	breast cancer	breast cancer
4	106084778	rs9790517	T	0.23	0.0392207	breast cancer	breast cancer
1	155148781	rs4971059	A	0.35	0.0487902	breast cancer	breast cancer
1	114448389	rs11552449	T	0.17	0.0392207	breast cancer	breast cancer
5	90732225	rs10474352	T	0.16	-0.0618754	breast cancer	breast cancer
14	93104072	rs11627032	C	0.25	-0.040822	breast cancer	breast cancer
7	130667121	rs4593472	T	0.35	-0.0304592	breast cancer	breast cancer
8	117209548	rs13267382	A	0.36	0.0295588	breast cancer	breast cancer
5	50195093	rs35951924	AT	0.32	-0.0512933	breast cancer	breast cancer
7	144074929	rs720475	A	0.25	-0.040822	breast cancer	breast cancer
10	123093901	rs11199914	T	0.32	-0.040822	breast cancer	breast cancer
19	19545696	rs2965183	A	0.35	0.0392207	breast cancer	breast cancer
2	172972971	rs2016394	A	0.47	-0.0512933	breast cancer	breast cancer
18	29977689	rs117618124	C	0.05	-0.116534	breast cancer	breast cancer
7	101552440	rs71559437	A	0.12	-0.0725707	breast cancer	breast cancer
6	130349119	rs6569648	C	0.24	-0.0618754	breast cancer	breast cancer
2	25129473	rs6725517	G	0.41	-0.040822	breast cancer	breast cancer
11	65583066	rs3903072	T	0.47	-0.0304592	breast cancer	breast cancer
18	42399590	rs6507583	G	0.07	-0.0833816	breast cancer	breast cancer
5	81538046	rs7707921	T	0.25	-0.040822	breast cancer	breast cancer
11	803017	rs6597981	A	0.48	-0.040822	breast cancer	breast cancer
14	91841069	rs941764	G	0.35	0.0295588	breast cancer	breast cancer
6	13722523	rs204247	G	0.44	0.0392207	breast cancer	breast cancer
17	44252468	rs2532263	A	0.19	-0.0512933	breast cancer	breast cancer
4	38816338	rs6815814	C	0.26	0.0582689	breast cancer	breast cancer
8	124610166	rs58847541	A	0.15	0.076961	breast cancer	breast cancer
7	94113799	rs17268829	C	0.28	0.0487902	breast cancer	breast cancer
1	201437832	rs35383942	T	0.06	0.113329	breast cancer	breast cancer
10	114773927	rs7904519	G	0.46	0.0295588	breast cancer	breast cancer
8	129194641	rs11780156	T	0.17	0.0487902	breast cancer	breast cancer
22	38568833	rs738321	G	0.38	-0.0512933	breast cancer	breast cancer
1	149927034	rs12048493	C	0.38	0.0392207	breast cancer	breast cancer
3	30682939	rs12493607	C	0.34	0.0487902	breast cancer	breast cancer
14	68660428	rs2588809	T	0.17	0.0582689	breast cancer	breast cancer
11	129461171	rs11820646	T	0.4	-0.040822	breast cancer	breast cancer
1	242034263	rs72755295	G	0.03	0.139762	breast cancer	breast cancer
9	119313486	rs1895062	G	0.41	-0.0618754	breast cancer	breast cancer
18	24570667	rs1436904	G	0.4	-0.0512933	breast cancer	breast cancer
16	54682064	rs28539243	A	0.49	0.0487902	breast cancer	breast cancer
18	24337424	rs527616	C	0.38	-0.0304592	breast cancer	breast cancer
3	46866866	rs6796502	A	0.1	-0.0833816	breast cancer	breast cancer
12	14413931	rs12422552	C	0.26	0.0582689	breast cancer	breast cancer
3	141112859	rs34207738	C	0.41	0.0582689	breast cancer	breast cancer
13	32972626	rs11571833	T	0.01	0.300105	breast cancer	breast cancer
1	18807339	rs2992756	T	0.49	0.0582689	breast cancer	breast cancer
9	22062134	rs1011970	T	0.16	0.0676586	breast cancer	breast cancer
2	202181247	rs1830298	C	0.28	0.0582689	breast cancer	breast cancer
19	44286513	rs3760982	A	0.46	0.0487902	breast cancer	breast cancer
7	139942304	rs11977670	A	0.43	0.0582689	breast cancer	breast cancer
5	1279790	rs10069690	T	0.26	0.0582689	breast cancer	breast cancer
9	110837176	rs13294895	T	0.18	0.0582689	breast cancer	breast cancer
10	22315843	rs11814448	C	0.02	0.113329	breast cancer	breast cancer
9	110837073	rs10816625	G	0.06	0.10436	breast cancer	breast cancer
3	4742276	rs6762644	G	0.38	0.0487902	breast cancer	breast cancer
9	110306115	rs10759243	A	0.29	0.0582689	breast cancer	breast cancer
11	1909006	rs3817198	C	0.32	0.0487902	breast cancer	breast cancer
10	22032942	rs7072776	A	0.29	0.0487902	breast cancer	breast cancer
2	121245122	rs4849887	T	0.1	-0.0943107	breast cancer	breast cancer
1	10566215	rs616488	G	0.33	-0.0618754	breast cancer	breast cancer
21	16520832	rs2823093	A	0.27	-0.0618754	breast cancer	breast cancer
8	36858483	rs13365225	G	0.18	-0.0943107	breast cancer	breast cancer
5	1296255	rs3215401	AG	0.31	-0.0725707	breast cancer	breast cancer
8	76230301	rs6472903	G	0.17	-0.0618754	breast cancer	breast cancer
14	37132769	rs2236007	A	0.21	-0.0725707	breast cancer	breast cancer
16	53813367	rs17817449	G	0.41	-0.0512933	breast cancer	breast cancer
8	29509616	rs9693444	A	0.32	0.0582689	breast cancer	breast cancer
8	76417937	rs2943559	G	0.08	0.0953102	breast cancer	breast cancer
2	218296508	rs16857609	T	0.26	0.0582689	breast cancer	breast cancer
4	175846426	rs6828523	A	0.12	-0.0943107	breast cancer	breast cancer
6	152437016	rs2747652	T	0.48	-0.0618754	breast cancer	breast cancer
16	80650805	rs13329835	G	0.23	0.0676586	breast cancer	breast cancer
19	18571141	rs4808801	G	0.34	-0.0725707	breast cancer	breast cancer
17	53209774	rs2787486	C	0.3	-0.0725707	breast cancer	breast cancer
5	158244083	rs1432679	C	0.43	0.076961	breast cancer	breast cancer
22	40876234	rs6001930	C	0.1	0.113329	breast cancer	breast cancer
10	80841148	rs704010	T	0.38	0.0676586	breast cancer	breast cancer
10	123349324	rs45631563	T	0.05	-0.210721	breast cancer	breast cancer
14	69034682	rs999737	T	0.23	-0.0943107	breast cancer	breast cancer
12	115836522	rs1292011	G	0.42	-0.0833816	breast cancer	breast cancer
12	96027759	rs17356907	G	0.3	-0.0943107	breast cancer	breast cancer
6	151942194	rs3757322	G	0.32	0.076961	breast cancer	breast cancer
2	217963060	rs34005590	A	0.05	-0.198451	breast cancer	breast cancer
11	69331642	rs554219	G	0.13	0.19062	breast cancer	breast cancer
10	64299890	rs10995201	G	0.16	-0.105361	breast cancer	breast cancer
1	121280613	rs11249433	G	0.41	0.10436	breast cancer	breast cancer
9	110895353	rs676256	C	0.38	-0.0943107	breast cancer	breast cancer
6	151952332	rs9397437	A	0.07	0.157004	breast cancer	breast cancer
3	27416013	rs4973768	T	0.47	0.10436	breast cancer	breast cancer
8	128355618	rs13281615	G	0.41	0.10436	breast cancer	breast cancer
12	28174817	rs7297051	T	0.24	-0.116534	breast cancer	breast cancer
5	44706498	rs10941679	G	0.25	0.139762	breast cancer	breast cancer
11	69379161	rs75915166	A	0.06	0.24686	breast cancer	breast cancer
2	217920769	rs4442975	T	0.5	-0.116534	breast cancer	breast cancer
5	56053723	rs62355902	T	0.16	0.165514	breast cancer	breast cancer
16	52599188	rs4784227	T	0.24	0.207014	breast cancer	breast cancer
10	123340311	rs2981578	C	0.47	0.207014	breast cancer	breast cancer
10	123340431	rs35054928	GC	0.4	0.239017	breast cancer	breast cancer
